# Supplementary material for: Genome-Wide Identification, Phylogeny and Expression Analysis of Subtilisin (SBT) Gene Family under Wheat Biotic and Abiotic Stress
Source: Plants (Basel). 2023 Aug 25;12(17):3065. doi: 10.3390/plants12173065 (PMC10489890; doi:10.3390/plants12173065)
Supplement: Supplementary file 1 [file plants-12-03065-s001.zip › Table S2.xlsx]

## Sheet: Table 2
Table S2. GO enrichment between TaSBTs related to rust stress.
GO term	Description	Ratio in foreground list	Ratio in background list	P-value	FDR	Number in foreground list	Group
GO:0006633	fatty acid biosynthetic process	27/1317	346/59197	2.47e-08	2.77e-05	27	biological_process
GO:0010584	pollen exine formation	13/1317	93/59197	1.54e-07	8.65e-05	13	biological_process
GO:0019253	reductive pentose-phosphate cycle	11/1317	80/59197	1.63e-06	0.000458	11	biological_process
GO:0009768	photosynthesis, light harvesting in photosystem I	11/1317	84/59197	2.67e-06	0.000599	11	biological_process
GO:0009522	photosystem I	13/1424	138/63964	1.41e-05	0.00364	13	cellular_component
GO:0031225	anchored component of membrane	34/1424	706/63964	2.99e-05	0.00386	34	cellular_component
GO:0099503	secretory vesicle	20/1424	339/63964	9.07e-05	0.00471	20	cellular_component
GO:0010287	plastoglobule	16/1424	236/63964	9.13e-05	0.00471	16	cellular_component
GO:0071465	cellular response to desiccation	4/1317	10/59197	4.6e-05	0.00737	4	biological_process
GO:1902075	cellular response to salt	4/1317	10/59197	4.6e-05	0.00737	4	biological_process
GO:0006869	lipid transport	19/1317	304/59197	6.24e-05	0.00791	19	biological_process
GO:0033356	UDP-L-arabinose metabolic process	5/1317	20/59197	6.35e-05	0.00791	5	biological_process
GO:0098572	stromal side of plastid thylakoid membrane	3/1424	6/63964	0.000209	0.009	3	cellular_component
GO:0016866	intramolecular transferase activity	5/1396	17/62343	2.76e-05	0.0103	5	molecular_function
GO:0016413	O-acetyltransferase activity	14/1396	168/62343	2.86e-05	0.0103	14	molecular_function
GO:0018298	protein-chromophore linkage	15/1317	213/59197	9.72e-05	0.0108	15	biological_process
GO:0044403	symbiotic process	3/1317	5/59197	0.000106	0.0108	3	biological_process
GO:0005507	copper ion binding	22/1396	386/62343	7.48e-05	0.0121	22	molecular_function
GO:0048830	adventitious root development	5/1317	23/59197	0.00013	0.0122	5	biological_process
GO:0047334	diphosphate-fructose-6-phosphate 1-phosphotransferase activity	4/1396	12/62343	0.000107	0.0128	4	molecular_function
GO:0005871	kinesin complex	12/1424	165/63964	0.000353	0.013	12	cellular_component
GO:0009834	plant-type secondary cell wall biogenesis	14/1317	198/59197	0.000157	0.0135	14	biological_process
GO:0009611	response to wounding	30/1317	650/59197	0.000175	0.0135	30	biological_process
GO:0007267	cell-cell signaling	8/1317	71/59197	0.000181	0.0135	8	biological_process
GO:2000067	regulation of root morphogenesis	6/1317	39/59197	0.000209	0.0138	6	biological_process
GO:0007112	male meiosis cytokinesis	3/1317	6/59197	0.000209	0.0138	3	biological_process
GO:0008289	lipid binding	25/1396	492/62343	0.000155	0.0159	25	molecular_function
GO:0009416	response to light stimulus	26/1317	544/59197	0.000271	0.0169	26	biological_process
GO:0005975	carbohydrate metabolic process	43/1317	1094/59197	0.000292	0.0172	43	biological_process
GO:0071629	cytoplasm protein quality control by the ubiquitin-proteasome system	3/1317	7/59197	0.00036	0.0192	3	biological_process
GO:0007018	microtubule-based movement	12/1317	168/59197	0.000413	0.021	12	biological_process
GO:0009579	thylakoid	16/1424	282/63964	0.00067	0.0216	16	cellular_component
GO:0006564	L-serine biosynthetic process	4/1317	17/59197	0.00046	0.0224	4	biological_process
GO:0043295	glutathione binding	10/1396	114/62343	0.000255	0.0228	10	molecular_function
GO:0009740	gibberellic acid mediated signaling pathway	13/1317	196/59197	0.000492	0.023	13	biological_process
GO:0043668	exine	4/1424	20/63964	0.000891	0.0232	4	cellular_component
GO:0009865	pollen tube adhesion	3/1317	8/59197	0.000566	0.0241	3	biological_process
GO:0010430	fatty acid omega-oxidation	4/1317	18/59197	0.000582	0.0241	4	biological_process
GO:1990937	xylan acetylation	4/1317	18/59197	0.000582	0.0241	4	biological_process
GO:0015018	galactosylgalactosylxylosylprotein 3-beta-glucuronosyltransferase activity	5/1396	28/62343	0.000358	0.0285	5	molecular_function
GO:0016168	chlorophyll binding	11/1396	147/62343	0.000506	0.0334	11	molecular_function
GO:0003777	microtubule motor activity	12/1396	171/62343	0.000513	0.0334	12	molecular_function
GO:0042285	xylosyltransferase activity	5/1396	31/62343	0.000585	0.0349	5	molecular_function
GO:0006086	acetyl-CoA biosynthetic process from pyruvate	5/1317	34/59197	0.00088	0.0352	5	biological_process
GO:0004022	alcohol dehydrogenase (NAD) activity	4/1396	19/62343	0.000742	0.0354	4	molecular_function
GO:0016614	oxidoreductase activity, acting on CH-OH group of donors	4/1396	19/62343	0.000742	0.0354	4	molecular_function
GO:0046593	mandelonitrile lyase activity	4/1396	19/62343	0.000742	0.0354	4	molecular_function
GO:0071456	cellular response to hypoxia	22/1317	468/59197	0.000954	0.0369	22	biological_process
GO:0016851	magnesium chelatase activity	3/1396	9/62343	0.000851	0.0381	3	molecular_function
GO:0016984	ribulose-bisphosphate carboxylase activity	5/1396	35/62343	0.00104	0.0437	5	molecular_function
GO:0019902	phosphatase binding	6/1396	53/62343	0.00117	0.0445	6	molecular_function
GO:0008017	microtubule binding	21/1396	443/62343	0.0012	0.0445	21	molecular_function
GO:0102336	3-oxo-arachidoyl-CoA synthase activity	10/1396	143/62343	0.0015	0.0445	10	molecular_function
GO:0102337	3-oxo-cerotoyl-CoA synthase activity	10/1396	143/62343	0.0015	0.0445	10	molecular_function
GO:0102338	3-oxo-lignoceronyl-CoA synthase activity	10/1396	143/62343	0.0015	0.0445	10	molecular_function
GO:0102756	very-long-chain 3-ketoacyl-CoA synthase activity	10/1396	143/62343	0.0015	0.0445	10	molecular_function
GO:0004565	beta-galactosidase activity	7/1396	76/62343	0.00159	0.0445	7	molecular_function
GO:0004356	glutamate-ammonia ligase activity	3/1396	11/62343	0.00162	0.0445	3	molecular_function
GO:0070192	chromosome organization involved in meiotic cell cycle	4/1317	22/59197	0.0013	0.0468	4	biological_process
GO:0009407	toxin catabolic process	6/1317	55/59197	0.00137	0.0481	6	biological_process
GO:0006096	glycolytic process	13/1317	220/59197	0.00142	0.0483	13	biological_process
GO:0016042	lipid catabolic process	33/1317	846/59197	0.00158	0.0494	33	biological_process
GO:0007584	response to nutrient	3/1317	11/59197	0.00159	0.0494	3	biological_process
